# Supplementary material for: Cost-effectiveness analysis of elbasvir-grazoprevir regimen for treating hepatitis C virus genotype 1 infection in stage 4-5 chronic kidney disease patients in France
Source: PLoS One. 2018 Mar 15;13(3):e0194329. doi: 10.1371/journal.pone.0194329 (PMC5854359; doi:10.1371/journal.pone.0194329)
Supplement: S1 File — (XLSX) [file pone.0194329.s001.xlsx]

## Sheet: Feuil1
								Cohort Simulation
	Cycle (year)	Time Since Start of Treatment (Year)	Probability of Non-CVD Death per Cycle (Year)	Probability of MI per Cycle (Year)	Probability of stroke per Cycle (Year)	Within Time Horizon		SVR-F0-F3,CKD1	SVR-F0-F3,CKD2	SVR-F0-F3,CKD3a	SVR-F0-F3,CKD3b	SVR-F0-F3,CKD4	SVR-F0-F3,CKD5	SVR-F0-F3,HD	SVR-F0-F3,KT	SVR-F4,CKD1	SVR-F4,CKD2	SVR-F4,CKD3a	SVR-F4,CKD3b	SVR-F4,CKD4	SVR-F4,CKD5	SVR-F4,HD	SVR-F4,KT	F0,CKD1	F0,CKD2	F0,CKD3a	F0,CKD3b	F0,CKD4	F0,CKD5	F0,HD	F0,KT	F1,CKD1	F1,CKD2	F1,CKD3a	F1,CKD3b	F1,CKD4	F1,CKD5	F1,HD	F1,KT	F2,CKD1	F2,CKD2	F2,CKD3a	F2,CKD3b	F2,CKD4	F2,CKD5	F2,HD	F2,KT	F3,CKD1	F3,CKD2
						42									0.590096								0								0.000983309								0.00125447								0.000804509
	0	0.229979	0.00883527	0	0	1																		0	0	0	0	0.0892857	0.0982143	0.110119	0	0	0	0	0	0.0964286	0.106071	0.118929	0	0	0	0	0	0.0285714	0.0314286	0.0352381	0	0	0
	1	1.22998	0.0094175	0	0	1		0	0	0	0	0.264453	0.156959	0.425426	0.0290889	0	0	0	0	0	0	0	0	0	0	0	0	0.000583164	0.000217888	0.00117848	7.52819e-05	0	0	0	0	0.000661062	0.000269688	0.0013113	8.13044e-05	0	0	0	0	0.000261213	0.000151785	0.000469121	2.40902e-05	0	0
	2	2.22998	0.0101196	0	0	1		0	0	0	0	0.234563	0.084547	0.397572	0.0513886	0	0	0	0	0	0	0	0	0	0	0	0	0.000440254	0.000106531	0.000946754	0.000120066	0	0	0	0	0.000521833	0.000131586	0.00111687	0.000135783	0	0	0	0	0.000254135	7.63846e-05	0.000531466	5.30138e-05	0	0
	3	3.22998	0.0105542	0	0	1		0	0	0	0	0.207733	0.0527971	0.34566	0.0670052	0	0	0	0	0	0	0	0	0	0	0	0	0.00033163	7.25193e-05	0.000720386	0.000137902	0	0	0	0	0.000409615	9.04847e-05	0.000888704	0.000163258	0	0	0	0	0.000234621	5.42072e-05	0.000506339	7.90819e-05	0	0
	4	4.22998	0.0113418	0	0	1		0	0	0	0	0.183461	0.0376994	0.291928	0.0770076	0	0	0	0	0	0	0	0	0	0	0	0	0.000248803	5.32481e-05	0.000542977	0.000138281	0	0	0	0	0.000319289	6.84745e-05	0.000695936	0.000170775	0	0	0	0	0.00020864	4.51456e-05	0.000452979	9.77445e-05	0	0
	5	5.22998	0.0119906	0	0	1		0	0	0	0	0.161654	0.0296284	0.244257	0.0825908	0	0	0	0	0	0	0	0	0	0	0	0	0.000186044	3.95723e-05	0.000408944	0.000128757	0	0	0	0	0.000247392	5.26451e-05	0.000542613	0.000165322	0	0	0	0	0.000180494	3.84784e-05	0.000393522	0.000108198	0	0
	6	6.22998	0.0120756	0	0	1		0	0	0	0	0.142396	0.0246863	0.204986	0.0848884	0	0	0	0	0	0	0	0	0	0	0	0	0.000139056	2.95388e-05	0.00030955	0.000114826	0	0	0	0	0.00019112	4.06026e-05	0.000424029	0.000152809	0	0	0	0	0.000153187	3.25553e-05	0.000336953	0.000111738	0	0
	7	7.22998	0.0126171	0	0	1		0	0	0	0	0.125192	0.0211185	0.172676	0.0847905	0	0	0	0	0	0	0	0	0	0	0	0	0.000103647	2.19655e-05	0.000234417	9.91319e-05	0	0	0	0	0.000146918	3.11384e-05	0.000330789	0.00013638	0	0	0	0	0.000127799	2.70924e-05	0.0002846	0.000109597	0	0
	8	8.22998	0.0139828	0	0	1		0	0	0	0	0.109535	0.0181805	0.145439	0.0829131	0	0	0	0	0	0	0	0	0	0	0	0	7.67144e-05	1.61647e-05	0.000176165	8.29733e-05	0	0	0	0	0.00011194	2.35913e-05	0.000255652	0.000117759	0	0	0	0	0.000104693	2.20733e-05	0.000236075	0.00010276	0	0
	9	9.22998	0.0148321	0	0	1		0	0	0	0	0.0955485	0.0157089	0.12298	0.0797963	0	0	0	0	0	0	0	0	0	0	0	0	5.65328e-05	1.1863e-05	0.000131906	6.79382e-05	0	0	0	0	8.47666e-05	1.77899e-05	0.000196543	9.92698e-05	0	0	0	0	8.45802e-05	1.77562e-05	0.000193373	9.31561e-05	0	0
	10	10.23	0.0159245	0	0	1		0	0	0	0	0.0830248	0.0135528	0.104234	0.0758311	0	0	0	0	0	0	0	0	0	0	0	0	4.14264e-05	8.65128e-06	9.81622e-05	5.44948e-05	0	0	0	0	6.37268e-05	1.33101e-05	0.00014996	8.18362e-05	0	0	0	0	6.7411e-05	1.40839e-05	0.000156271	8.19521e-05	0	0
	11	11.23	0.0174606	0	0	1		0	0	0	0	0.0717493	0.0116273	0.0882853	0.0712918	0	0	0	0	0	0	0	0	0	0	0	0	3.01165e-05	6.24828e-06	7.22875e-05	4.27638e-05	0	0	0	0	4.74626e-05	9.84873e-06	0.000113086	6.59021e-05	0	0	0	0	5.29507e-05	1.09915e-05	0.000124226	6.99965e-05	0	0
	12	12.23	0.018841	0	0	1		0	0	0	0	0.0617008	0.00993095	0.0747916	0.0664206	0	0	0	0	0	0	0	0	0	0	0	0	2.17381e-05	4.48285e-06	5.27334e-05	3.29267e-05	0	0	0	0	3.50502e-05	7.22917e-06	8.43803e-05	5.19983e-05	0	0	0	0	4.10567e-05	8.47068e-06	9.73093e-05	5.82732e-05	0	0
	13	13.23	0.020896	0	0	1		0	0	0	0	0.0526713	0.00840691	0.0630921	0.0613559	0	0	0	0	0	0	0	0	0	0	0	0	1.55235e-05	3.17438e-06	3.78727e-05	2.47644e-05	0	0	0	0	2.55786e-05	5.2315e-06	6.19262e-05	4.00291e-05	0	0	0	0	3.13428e-05	6.41293e-06	7.47232e-05	4.71361e-05	0	0
	14	14.23	0.0230676	0	0	1		0	0	0	0	0.0446147	0.00705574	0.0529689	0.0562294	0	0	0	0	0	0	0	0	0	0	0	0	1.09604e-05	2.22145e-06	2.6745e-05	1.81908e-05	0	0	0	0	1.84357e-05	3.73725e-06	4.46478e-05	3.00633e-05	0	0	0	0	2.35557e-05	4.77698e-06	5.62079e-05	3.70655e-05	0	0
	15	15.23	0.0252329	0	0	1		0	0	0	0	0.0374974	0.00587488	0.0442748	0.0511539	0	0	0	0	0	0	0	0	0	0	0	0	7.651e-06	1.53739e-06	1.85717e-05	1.30598e-05	0	0	0	0	1.31239e-05	2.63755e-06	3.16261e-05	2.20451e-05	0	0	0	0	1.74359e-05	3.50536e-06	4.14323e-05	2.83694e-05	0	0
	16	16.23	0.0237464	0	0	1		0	0	0	0	0.0316845	0.0049656	0.0376992	0.0464057	0	0	0	0	0	0	0	0	0	0	0	0	5.38278e-06	1.08706e-06	1.31025e-05	9.46523e-06	0	0	0	0	9.40355e-06	1.89889e-06	2.2728e-05	1.62934e-05	0	0	0	0	1.2949e-05	2.61444e-06	3.08771e-05	2.17987e-05	0	0
	17	17.23	0.0270354	0	0	1		0	0	0	0	0.0264576	0.00411135	0.0316845	0.0418144	0	0	0	0	0	0	0	0	0	0	0	0	3.72192e-06	7.4278e-07	8.99905e-06	6.64832e-06	0	0	0	0	6.61703e-06	1.32083e-06	1.5892e-05	1.16628e-05	0	0	0	0	9.42573e-06	1.8822e-06	2.23526e-05	1.61903e-05	0	0
	18	18.23	0.0305161	0	0	1		0	0	0	0	0.0218165	0.00334901	0.0262806	0.0374094	0	0	0	0	0	0	0	0	0	0	0	0	2.52637e-06	4.97678e-07	6.00046e-06	4.51842e-06	0	0	0	0	4.5677e-06	8.99994e-07	1.07828e-05	8.07272e-06	0	0	0	0	6.71877e-06	1.32436e-06	1.56805e-05	1.16078e-05	0	0
	19	19.23	0.0351703	0	0	1		0	0	0	0	0.0176877	0.0026714	0.0213937	0.0331836	0	0	0	0	0	0	0	0	0	0	0	0	1.6726e-06	3.24093e-07	3.84441e-06	2.94048e-06	0	0	0	0	3.07359e-06	5.95705e-07	7.02737e-06	5.34823e-06	0	0	0	0	4.66186e-06	9.03964e-07	1.05548e-05	7.95577e-06	0	0
	20	20.23	0.0404882	0	0	1		0	0	0	0	0.0140638	0.00208461	0.0170711	0.0291562	0	0	0	0	0	0	0	0	0	0	0	0	1.07588e-06	2.04835e-07	2.35299e-06	1.82101e-06	0	0	0	0	2.0084e-06	3.82467e-07	4.374e-06	3.37072e-06	0	0	0	0	3.1373e-06	5.97723e-07	6.77953e-06	5.18216e-06	0	0
	21	21.23	0.0450293	0	0	1		0	0	0	0	0.0109967	0.00160279	0.0134626	0.025393	0	0	0	0	0	0	0	0	0	0	0	0	6.75021e-07	1.26805e-07	1.38669e-06	1.08064e-06	0	0	0	0	1.27935e-06	2.4037e-07	2.6202e-06	2.03472e-06	0	0	0	0	2.05562e-06	3.86336e-07	4.18644e-06	3.22923e-06	0	0
	22	22.23	0.0518178	0	0	1		0	0	0	0	0.00838429	0.00119686	0.0103827	0.0218683	0	0	0	0	0	0	0	0	0	0	0	0	4.07823e-07	7.50987e-08	7.71299e-07	6.01775e-07	0	0	0	0	7.84469e-07	1.44493e-07	1.48117e-06	1.15241e-06	0	0	0	0	1.29541e-06	2.38718e-07	2.43828e-06	1.88709e-06	0	0
	23	23.23	0.0592077	0	0	1		0	0	0	0	0.00621765	0.000868279	0.00784483	0.0186067	0	0	0	0	0	0	0	0	0	0	0	0	2.36298e-07	4.27223e-08	4.0283e-07	3.12539e-07	0	0	0	0	4.61164e-07	8.33931e-08	7.86089e-07	6.08678e-07	0	0	0	0	7.82094e-07	1.41477e-07	1.33274e-06	1.02802e-06	0	0
	24	24.23	0.0674895	0	0	1		0	0	0	0	0.00446823	0.000610064	0.00581279	0.0156246	0	0	0	0	0	0	0	0	0	0	0	0	1.30519e-07	2.31661e-08	1.96263e-07	1.50033e-07	0	0	0	0	2.58377e-07	4.58683e-08	3.8913e-07	2.97142e-07	0	0	0	0	4.49765e-07	7.98722e-08	6.79204e-07	5.17515e-07	0	0
	25	25.23	0.0759775	0	0	1		0	0	0	0	0.00310799	0.000415492	0.00424865	0.0129465	0	0	0	0	0	0	0	0	0	0	0	0	6.85679e-08	1.1982e-08	8.9271e-08	6.64315e-08	0	0	0	0	1.37649e-07	2.40567e-08	1.79787e-07	1.33782e-07	0	0	0	0	2.45818e-07	4.29712e-08	3.229e-07	2.40207e-07	0	0
	26	26.23	0.0731402	0	0	1		0	0	0	0	0.00218564	0.000292987	0.00327221	0.0107338	0	0	0	0	0	0	0	0	0	0	0	0	3.66352e-08	6.49166e-09	4.24817e-08	3.04341e-08	0	0	0	0	7.4494e-08	1.31971e-08	8.67285e-08	6.21947e-08	0	0	0	0	1.36191e-07	2.41171e-08	1.59695e-07	1.14707e-07	0	0
	27	27.23	0.0850533	0	0	1		0	0	0	0	0.00146751	0.000192363	0.00242047	0.00875754	0	0	0	0	0	0	0	0	0	0	0	0	1.82178e-08	3.11206e-09	1.84038e-08	1.24772e-08	0	0	0	0	3.75238e-08	6.41401e-09	3.80892e-08	2.58814e-08	0	0	0	0	7.02351e-08	1.20185e-08	7.19124e-08	4.90543e-08	0	0
	28	28.23	0.0967119	0	0	1		0	0	0	0	0.000940933	0.000120634	0.00174583	0.00702945	0	0	0	0	0	0	0	0	0	0	0	0	8.42404e-09	1.43408e-09	7.2378e-09	4.59543e-09	0	0	0	0	1.7576e-08	2.99082e-09	1.51898e-08	9.67538e-09	0	0	0	0	3.36822e-08	5.72767e-09	2.94198e-08	1.88468e-08	0	0
	29	29.23	0.111093	0	0	1		0	0	0	0	0.000569288	7.13423e-05	0.00122616	0.00553061	0	0	0	0	0	0	0	0	0	0	0	0	3.5482e-09	5.8924e-10	2.56909e-09	1.48279e-09	0	0	0	0	7.50047e-09	1.2465e-09	5.46383e-09	3.1692e-09	0	0	0	0	1.47226e-08	2.44963e-09	1.08458e-08	6.3469e-09	0	0
	30	30.23	0.127191	0	0	1		0	0	0	0	0.000322249	3.95902e-05	0.000843885	0.00425443	0	0	0	0	0	0	0	0	0	0	0	0	1.33895e-09	2.22576e-10	8.13065e-10	4.15697e-10	0	0	0	0	2.86862e-09	4.76428e-10	1.75313e-09	9.017e-10	0	0	0	0	5.77159e-09	9.573e-10	3.56924e-09	1.85614e-09	0	0
	31	31.23	0.143542	0	0	1		0	0	0	0	0.000170167	2.06096e-05	0.000575296	0.00319786	0	0	0	0	0	0	0	0	0	0	0	0	4.48848e-10	7.32672e-11	2.36272e-10	1.03156e-10	0	0	0	0	9.74953e-10	1.594e-10	5.15516e-10	2.26847e-10	0	0	0	0	2.01217e-09	3.29728e-10	1.07339e-09	4.79179e-10	0	0
	32	32.23	0.162292	0	0	1		0	0	0	0	8.27704e-05	9.91276e-06	0.000386794	0.00234057	0	0	0	0	0	0	0	0	0	0	0	0	1.30055e-10	2.16746e-11	6.10995e-11	2.29233e-11	0	0	0	0	2.86579e-10	4.76057e-11	1.35261e-10	5.10127e-11	0	0	0	0	6.07489e-10	1.00471e-10	2.89129e-10	1.1024e-10	0	0
	33	33.23	0.178684	0	0	1		0	0	0	0	3.73824e-05	4.45894e-06	0.000259768	0.00167291	0	0	0	0	0	0	0	0	0	0	0	0	3.28264e-11	5.24853e-12	1.49186e-11	4.8512e-12	0	0	0	0	7.33987e-11	1.18339e-11	3.32977e-11	1.0913e-11	0	0	0	0	1.59934e-10	2.60613e-11	7.2476e-11	2.40702e-11	0	0
	34	34.23	0.197295	0	0	1		0	0	0	0	1.54752e-05	1.84137e-06	0.00017191	0.00116367	0	0	0	0	0	0	0	0	0	0	0	0	6.97873e-12	1.25734e-12	3.00571e-12	9.67884e-13	0	0	0	0	1.58424e-11	2.78789e-12	6.90001e-12	2.19895e-12	0	0	0	0	3.55333e-11	6.07044e-12	1.56928e-11	4.94599e-12	0	0
	35	35.23	0.216538	0	0	1		0	0	0	0	5.83404e-06	6.96307e-07	0.000111884	0.000786593	0	0	0	0	0	0	0	0	0	0	0	0	1.21581e-12	1.41833e-13	6.30862e-13	1.70349e-13	0	0	0	0	2.80376e-12	3.73577e-13	1.40175e-12	3.94048e-13	0	0	0	0	6.4841e-12	9.89263e-13	3.0978e-12	9.14297e-13	0	0
	36	36.23	0.22346	0	0	1		0	0	0	0	2.12457e-06	2.53441e-07	7.37632e-05	0.000526031	0	0	0	0	0	0	0	0	0	0	0	0	1.95839e-13	7.18323e-14	4.71869e-14	3.02854e-14	0	0	0	0	4.57982e-13	1.35285e-13	1.47274e-13	6.97467e-14	0	0	0	0	1.08925e-12	2.35418e-13	4.47771e-13	1.62907e-13	0	0
	37	37.23	0.243236	0	0	1		0	0	0	0	6.98763e-07	8.42898e-08	4.68402e-05	0.00034132	0	0	0	0	0	0	0	0	0	0	0	0	2.45603e-14	-2.17315e-14	4.17552e-14	3.083e-15	0	0	0	0	5.82771e-14	-2.77512e-14	7.21553e-14	8.05631e-15	0	0	0	0	1.42823e-13	-6.37646e-15	1.07051e-13	2.16506e-14	0	0
	38	38.23	0.266411	0	0	1		0	0	0	0	2.02686e-07	2.46696e-08	2.8821e-05	0.000213507	0	0	0	0	0	0	0	0	0	0	0	0	2.1365e-15	1.83605e-14	-1.91274e-14	9.86518e-16	0	0	0	0	5.15077e-15	2.62879e-14	-2.58213e-14	1.81187e-15	0	0	0	0	1.30612e-14	2.09699e-14	-1.38975e-14	3.14198e-15	0	0
	39	39.23	0.292289	0	0	1		0	0	0	0	5.06269e-08	6.31512e-09	1.71377e-05	0.000128006	0	0	0	0	0	0	0	0	0	0	0	0	1.02856e-16	-1.28908e-14	1.46426e-14	-3.78962e-16	0	0	0	0	2.52695e-16	-1.76177e-14	2.01128e-14	-4.91573e-16	0	0	0	0	6.69085e-16	-1.14252e-14	1.34934e-14	-1.98978e-16	0	0
	40	40.23	0.313882	0	0	1		0	0	0	0	1.10648e-08	1.37745e-09	9.90481e-06	7.39741e-05	0	0	0	0	0	0	0	0	0	0	0	0	1.93341e-18	9.47335e-15	-1.0691e-14	2.96977e-16	0	0	0	0	4.84114e-18	1.25454e-14	-1.41569e-14	3.9447e-16	0	0	0	0	1.35179e-17	7.11955e-15	-8.02797e-15	2.28981e-16	0	0
	41	41.23	0.9583	0	0	1		0	0	0	0	-8.9582e-10	1.53015e-10	4.64987e-06	-4.92111e-06	0	0	0	0	0	0	0	0	0	0	0	0	-3.97316e-19	-7.55355e-15	8.52502e-15	-2.36038e-16	0	0	0	0	-9.95773e-19	-9.68495e-15	1.09307e-14	-3.02825e-16	0	0	0	0	-2.78549e-18	-4.67375e-15	5.27548e-15	-1.46852e-16	0	0
	42	42.23	0.9583	0	0	0		0	0	0	0	0	0	0	0	0	0	0	0	0	0	0	0	0	0	0	0	0	0	0	0	0	0	0	0	0	0	0	0	0	0	0	0	0	0	0	0	0	0
	43	43.23	0.9583	0	0	0		0	0	0	0	0	0	0	0	0	0	0	0	0	0	0	0	0	0	0	0	0	0	0	0	0	0	0	0	0	0	0	0	0	0	0	0	0	0	0	0	0	0
	44	44.23	0.9583	0	0	0		0	0	0	0	0	0	0	0	0	0	0	0	0	0	0	0	0	0	0	0	0	0	0	0	0	0	0	0	0	0	0	0	0	0	0	0	0	0	0	0	0	0
	45	45.23	0.9583	0	0	0		0	0	0	0	0	0	0	0	0	0	0	0	0	0	0	0	0	0	0	0	0	0	0	0	0	0	0	0	0	0	0	0	0	0	0	0	0	0	0	0	0	0
	46	46.23	0.9583	0	0	0		0	0	0	0	0	0	0	0	0	0	0	0	0	0	0	0	0	0	0	0	0	0	0	0	0	0	0	0	0	0	0	0	0	0	0	0	0	0	0	0	0	0
	47	47.23	0.9583	0	0	0		0	0	0	0	0	0	0	0	0	0	0	0	0	0	0	0	0	0	0	0	0	0	0	0	0	0	0	0	0	0	0	0	0	0	0	0	0	0	0	0	0	0
	48	48.23	0.9583	0	0	0		0	0	0	0	0	0	0	0	0	0	0	0	0	0	0	0	0	0	0	0	0	0	0	0	0	0	0	0	0	0	0	0	0	0	0	0	0	0	0	0	0	0
	49	49.23	0.9583	0	0	0		0	0	0	0	0	0	0	0	0	0	0	0	0	0	0	0	0	0	0	0	0	0	0	0	0	0	0	0	0	0	0	0	0	0	0	0	0	0	0	0	0	0
	50	50.23	0.9583	0	0	0		0	0	0	0	0	0	0	0	0	0	0	0	0	0	0	0	0	0	0	0	0	0	0	0	0	0	0	0	0	0	0	0	0	0	0	0	0	0	0	0	0	0
	51	51.23	0.9583	0	0	0		0	0	0	0	0	0	0	0	0	0	0	0	0	0	0	0	0	0	0	0	0	0	0	0	0	0	0	0	0	0	0	0	0	0	0	0	0	0	0	0	0	0
	52	52.23	0.9583	0	0	0		0	0	0	0	0	0	0	0	0	0	0	0	0	0	0	0	0	0	0	0	0	0	0	0	0	0	0	0	0	0	0	0	0	0	0	0	0	0	0	0	0	0
	53	53.23	0.9583	0	0	0		0	0	0	0	0	0	0	0	0	0	0	0	0	0	0	0	0	0	0	0	0	0	0	0	0	0	0	0	0	0	0	0	0	0	0	0	0	0	0	0	0	0
	54	54.23	0.9583	0	0	0		0	0	0	0	0	0	0	0	0	0	0	0	0	0	0	0	0	0	0	0	0	0	0	0	0	0	0	0	0	0	0	0	0	0	0	0	0	0	0	0	0	0
	55	55.23	0.9583	0	0	0		0	0	0	0	0	0	0	0	0	0	0	0	0	0	0	0	0	0	0	0	0	0	0	0	0	0	0	0	0	0	0	0	0	0	0	0	0	0	0	0	0	0
	56	56.23	0.9583	0	0	0		0	0	0	0	0	0	0	0	0	0	0	0	0	0	0	0	0	0	0	0	0	0	0	0	0	0	0	0	0	0	0	0	0	0	0	0	0	0	0	0	0	0
	57	57.23	0.9583	0	0	0		0	0	0	0	0	0	0	0	0	0	0	0	0	0	0	0	0	0	0	0	0	0	0	0	0	0	0	0	0	0	0	0	0	0	0	0	0	0	0	0	0	0
	58	58.23	0.9583	0	0	0		0	0	0	0	0	0	0	0	0	0	0	0	0	0	0	0	0	0	0	0	0	0	0	0	0	0	0	0	0	0	0	0	0	0	0	0	0	0	0	0	0	0
	59	59.23	0.9583	0	0	0		0	0	0	0	0	0	0	0	0	0	0	0	0	0	0	0	0	0	0	0	0	0	0	0	0	0	0	0	0	0	0	0	0	0	0	0	0	0	0	0	0	0
	60	60.23	0.9583	0	0	0		0	0	0	0	0	0	0	0	0	0	0	0	0	0	0	0	0	0	0	0	0	0	0	0	0	0	0	0	0	0	0	0	0	0	0	0	0	0	0	0	0	0
	61	61.23	0.9583	0	0	0		0	0	0	0	0	0	0	0	0	0	0	0	0	0	0	0	0	0	0	0	0	0	0	0	0	0	0	0	0	0	0	0	0	0	0	0	0	0	0	0	0	0
	62	62.23	0.9583	0	0	0		0	0	0	0	0	0	0	0	0	0	0	0	0	0	0	0	0	0	0	0	0	0	0	0	0	0	0	0	0	0	0	0	0	0	0	0	0	0	0	0	0	0
	63	63.23	0.9583	0	0	0		0	0	0	0	0	0	0	0	0	0	0	0	0	0	0	0	0	0	0	0	0	0	0	0	0	0	0	0	0	0	0	0	0	0	0	0	0	0	0	0	0	0
	64	64.23	0.9583	0	0	0		0	0	0	0	0	0	0	0	0	0	0	0	0	0	0	0	0	0	0	0	0	0	0	0	0	0	0	0	0	0	0	0	0	0	0	0	0	0	0	0	0	0
	65	65.23	0.9583	0	0	0		0	0	0	0	0	0	0	0	0	0	0	0	0	0	0	0	0	0	0	0	0	0	0	0	0	0	0	0	0	0	0	0	0	0	0	0	0	0	0	0	0	0
	66	66.23	0.9583	0	0	0		0	0	0	0	0	0	0	0	0	0	0	0	0	0	0	0	0	0	0	0	0	0	0	0	0	0	0	0	0	0	0	0	0	0	0	0	0	0	0	0	0	0
	67	67.23	0.9583	0	0	0		0	0	0	0	0	0	0	0	0	0	0	0	0	0	0	0	0	0	0	0	0	0	0	0	0	0	0	0	0	0	0	0	0	0	0	0	0	0	0	0	0	0
	68	68.23	0.9583	0	0	0		0	0	0	0	0	0	0	0	0	0	0	0	0	0	0	0	0	0	0	0	0	0	0	0	0	0	0	0	0	0	0	0	0	0	0	0	0	0	0	0	0	0
	69	69.23	0.9583	0	0	0		0	0	0	0	0	0	0	0	0	0	0	0	0	0	0	0	0	0	0	0	0	0	0	0	0	0	0	0	0	0	0	0	0	0	0	0	0	0	0	0	0	0
	70	70.23	0.9583	0	0	0		0	0	0	0	0	0	0	0	0	0	0	0	0	0	0	0	0	0	0	0	0	0	0	0	0	0	0	0	0	0	0	0	0	0	0	0	0	0	0	0	0	0
	71	71.23	0.9583	0	0	0		0	0	0	0	0	0	0	0	0	0	0	0	0	0	0	0	0	0	0	0	0	0	0	0	0	0	0	0	0	0	0	0	0	0	0	0	0	0	0	0	0	0
	72	72.23	0.9583	0	0	0		0	0	0	0	0	0	0	0	0	0	0	0	0	0	0	0	0	0	0	0	0	0	0	0	0	0	0	0	0	0	0	0	0	0	0	0	0	0	0	0	0	0
	73	73.23	0.9583	0	0	0		0	0	0	0	0	0	0	0	0	0	0	0	0	0	0	0	0	0	0	0	0	0	0	0	0	0	0	0	0	0	0	0	0	0	0	0	0	0	0	0	0	0
	74	74.23	0.9583	0	0	0		0	0	0	0	0	0	0	0	0	0	0	0	0	0	0	0	0	0	0	0	0	0	0	0	0	0	0	0	0	0	0	0	0	0	0	0	0	0	0	0	0	0
	75	75.23	0.9583	0	0	0		0	0	0	0	0	0	0	0	0	0	0	0	0	0	0	0	0	0	0	0	0	0	0	0	0	0	0	0	0	0	0	0	0	0	0	0	0	0	0	0	0	0
	76	76.23	0.9583	0	0	0		0	0	0	0	0	0	0	0	0	0	0	0	0	0	0	0	0	0	0	0	0	0	0	0	0	0	0	0	0	0	0	0	0	0	0	0	0	0	0	0	0	0
	77	77.23	0.9583	0	0	0		0	0	0	0	0	0	0	0	0	0	0	0	0	0	0	0	0	0	0	0	0	0	0	0	0	0	0	0	0	0	0	0	0	0	0	0	0	0	0	0	0	0
	78	78.23	0.9583	0	0	0		0	0	0	0	0	0	0	0	0	0	0	0	0	0	0	0	0	0	0	0	0	0	0	0	0	0	0	0	0	0	0	0	0	0	0	0	0	0	0	0	0	0
	79	79.23	0.9583	0	0	0		0	0	0	0	0	0	0	0	0	0	0	0	0	0	0	0	0	0	0	0	0	0	0	0	0	0	0	0	0	0	0	0	0	0	0	0	0	0	0	0	0	0
	80	80.23	0.9583	0	0	0		0	0	0	0	0	0	0	0	0	0	0	0	0	0	0	0	0	0	0	0	0	0	0	0	0	0	0	0	0	0	0	0	0	0	0	0	0	0	0	0	0	0
	81	81.23	0.9583	0	0	0		0	0	0	0	0	0	0	0	0	0	0	0	0	0	0	0	0	0	0	0	0	0	0	0	0	0	0	0	0	0	0	0	0	0	0	0	0	0	0	0	0	0
	82	82.23	0.9583	0	0	0		0	0	0	0	0	0	0	0	0	0	0	0	0	0	0	0	0	0	0	0	0	0	0	0	0	0	0	0	0	0	0	0	0	0	0	0	0	0	0	0	0	0
	83	83.23	0.9583	0	0	0		0	0	0	0	0	0	0	0	0	0	0	0	0	0	0	0	0	0	0	0	0	0	0	0	0	0	0	0	0	0	0	0	0	0	0	0	0	0	0	0	0	0
	84	84.23	0.9583	0	0	0		0	0	0	0	0	0	0	0	0	0	0	0	0	0	0	0	0	0	0	0	0	0	0	0	0	0	0	0	0	0	0	0	0	0	0	0	0	0	0	0	0	0
	85	85.23	0.9583	0	0	0		0	0	0	0	0	0	0	0	0	0	0	0	0	0	0	0	0	0	0	0	0	0	0	0	0	0	0	0	0	0	0	0	0	0	0	0	0	0	0	0	0	0
	86	86.23	0.9583	0	0	0		0	0	0	0	0	0	0	0	0	0	0	0	0	0	0	0	0	0	0	0	0	0	0	0	0	0	0	0	0	0	0	0	0	0	0	0	0	0	0	0	0	0
	87	87.23	0.9583	0	0	0		0	0	0	0	0	0	0	0	0	0	0	0	0	0	0	0	0	0	0	0	0	0	0	0	0	0	0	0	0	0	0	0	0	0	0	0	0	0	0	0	0	0
	88	88.23	0.9583	0	0	0		0	0	0	0	0	0	0	0	0	0	0	0	0	0	0	0	0	0	0	0	0	0	0	0	0	0	0	0	0	0	0	0	0	0	0	0	0	0	0	0	0	0
	89	89.23	0.9583	0	0	0		0	0	0	0	0	0	0	0	0	0	0	0	0	0	0	0	0	0	0	0	0	0	0	0	0	0	0	0	0	0	0	0	0	0	0	0	0	0	0	0	0	0
	90	90.23	0.9583	0	0	0		0	0	0	0	0	0	0	0	0	0	0	0	0	0	0	0	0	0	0	0	0	0	0	0	0	0	0	0	0	0	0	0	0	0	0	0	0	0	0	0	0	0
	91	91.23	0.9583	0	0	0		0	0	0	0	0	0	0	0	0	0	0	0	0	0	0	0	0	0	0	0	0	0	0	0	0	0	0	0	0	0	0	0	0	0	0	0	0	0	0	0	0	0
	92	92.23	0.9583	0	0	0		0	0	0	0	0	0	0	0	0	0	0	0	0	0	0	0	0	0	0	0	0	0	0	0	0	0	0	0	0	0	0	0	0	0	0	0	0	0	0	0	0	0
	93	93.23	0.9583	0	0	0		0	0	0	0	0	0	0	0	0	0	0	0	0	0	0	0	0	0	0	0	0	0	0	0	0	0	0	0	0	0	0	0	0	0	0	0	0	0	0	0	0	0
	94	94.23	0.9583	0	0	0		0	0	0	0	0	0	0	0	0	0	0	0	0	0	0	0	0	0	0	0	0	0	0	0	0	0	0	0	0	0	0	0	0	0	0	0	0	0	0	0	0	0
	95	95.23	0.9583	0	0	0		0	0	0	0	0	0	0	0	0	0	0	0	0	0	0	0	0	0	0	0	0	0	0	0	0	0	0	0	0	0	0	0	0	0	0	0	0	0	0	0	0	0
	96	96.23	0.9583	0	0	0		0	0	0	0	0	0	0	0	0	0	0	0	0	0	0	0	0	0	0	0	0	0	0	0	0	0	0	0	0	0	0	0	0	0	0	0	0	0	0	0	0	0
	97	97.23	0.9583	0	0	0		0	0	0	0	0	0	0	0	0	0	0	0	0	0	0	0	0	0	0	0	0	0	0	0	0	0	0	0	0	0	0	0	0	0	0	0	0	0	0	0	0	0
	98	98.23	0.9583	0	0	0		0	0	0	0	0	0	0	0	0	0	0	0	0	0	0	0	0	0	0	0	0	0	0	0	0	0	0	0	0	0	0	0	0	0	0	0	0	0	0	0	0	0
	99	99.23	0.9583	0	0	0		0	0	0	0	0	0	0	0	0	0	0	0	0	0	0	0	0	0	0	0	0	0	0	0	0	0	0	0	0	0	0	0	0	0	0	0	0	0	0	0	0	0
	100	100.23	0.9583	0	0	0		0	0	0	0	0	0	0	0	0	0	0	0	0	0	0	0	0	0	0	0	0	0	0	0	0	0	0	0	0	0	0	0	0	0	0	0	0	0	0	0	0	0
[truncated: 228 more columns]
