# Supplementary material for: Cost-effectiveness analysis of elbasvir-grazoprevir regimen for treating hepatitis C virus genotype 1 infection in stage 4-5 chronic kidney disease patients in France
Source: PLoS One. 2018 Mar 15;13(3):e0194329. doi: 10.1371/journal.pone.0194329 (PMC5854359; doi:10.1371/journal.pone.0194329)
Supplement: S2 File — (XLSX) [file pone.0194329.s002.xlsx]

## Sheet: Parameters
	Type of Analysis	BaseCase	DSA Index	0	DSA type	N/A				PSA trials	1000
			DSA Label	Base	# DSA to perform	74	0			Random seed	1234567
	Parameter	Current Value	Base Case Value	DSA Index	DSA Label	Current DSA Value	Include in DSA?	DSA Low Value	DSA High Value	PSA Value	Include in PSA?	Probabilistic value	Random Uniform	Distribution	St. Error	Parameter 1	Parameter 2	HCV ONLY	Source / Reference	Data Provider	Comment
	Cohort characteristics			0	Base
	Mean age at baseline	59.6	59.6	1	age_mean	59.6	Yes	49.8	69.4						9.8				HEPATHER CKD	MSD
	Maximum age	101	101
	Men	0.56	0.56	2	pMale	0.56	Yes	0.448	0.672										HEPATHER CKD	MSD
	Distribution of METAVIR fibrosis stages at baseline	1	1
	F0	0.223214	0.223214	3	F0 only	0.223214	Yes	0.223214	0.223214										HEPATHER CKD	MSD	0.223214
	F1	0.241071	0.241071	4	F1 only	0.241071	Yes	0.241071	0.241071										HEPATHER CKD	MSD	0.241071
	F2	0.0714286	0.0714286	5	F2 only	0.0714286	Yes	0.0714286	0.0714286										HEPATHER CKD	MSD	0.0714286
	F3	0.214286	0.214286	6	F3 only	0.214286	Yes	0.214286	0.214286										HEPATHER CKD	MSD	0.214286
	F4	0.25	0.25	7	F4 only	0.25	Yes	0.25	0.25										HEPATHER CKD	MSD	0.25
	Distribution of CKD stages at baseline	1	1																		AR
	CDK1	0	0																Not considered in the model	MSD
	CDK2	0	0																Not considered in the model	MSD
	CDK3a	0	0																Not considered in the model	MSD
	CDK3b	0	0																Not considered in the model	MSD
	CDK4	0.3	0.3																HEPATHER CKD	MSD	0.3
	CDK5	0.33	0.33																HEPATHER CKD	MSD	0.33
	CKD5-Haemodialysis (HD)	0.37	0.37																HEPATHER CKD	MSD	0.37
	CKD5-Kidney transplant (KT)	0	0																HEPATHER CKD	MSD
	Regimens characteristics
	SVR rates (patients without cirrhosis)
	GZR+EBR	0.991379	0.991379	8	SVR_MK2	0.991379	Yes	0.95	1	0.999321	Yes	0.999321	0.749653	Beta	0.0127551	51.0866	0.444231		C SURFER [1]	MSD
	SOC	0	0		SVR_SOC	0	No	0	0	0	No	0	0.786302	Beta	0	0	0			MSD
	No Treatment		0					0	0			0	0.102806	Beta	0	0	0
	PEG												0.561435
	PEG+RBV												0.898622
	SOF+PEG+RBV												0.93534
	LDV+SOF												0.117852
	OMB+PAR+RIT+DAS												0.379824
	SMV+PEG+RBV												0.102879
	BOC+PEG+RBV												0.594299
													0.575787
	SVR rates (patients with cirrhosis)												0.951574
	GZR+EBR	0.991379	0.991379	9	SVR_F4_MK2	0.991379	Yes	0.95	1	0.999599	Yes	0.999599	0.800959	Beta	0.0127551	51.0866	0.444231		C SURFER [1]	MSD
	SOC	0	0		SVR_F4_SOC	0	No	0	0	0	No	0	0.510068	Beta	0	0	0			MSD
	No Treatment		0					0	0			0	0.0484514	Beta	0	0	0
	PEG												0.12367
	PEG+RBV												0.764409
	SOF+PEG+RBV												0.43051
	LDV+SOF												0.104753
	OMB+PAR+RIT+DAS												0.751885
	SMV+PEG+RBV												0.738406
	BOC+PEG+RBV												0.18259
	Treatment Duration in weeks (patients without cirrhosis)												0.0762954
	GZR+EBR	12	12										0.403907
	SOC	0	0										0.332387
	No Treatment		0										0.0005005
	PEG		48										0.0730035
	PEG+RBV		48										0.312465
	SOF+PEG+RBV		0										0.160671
	LDV+SOF		0										0.103785
	OMB+PAR+RIT+DAS		0										0.248747
	SMV+PEG+RBV		0										0.578448
	BOC+PEG+RBV		0										0.233083
	Treatment Duration in weeks (patients with cirrhosis)												0.525462
	GZR+EBR	12	12										0.316965
	SOC	0	0										0.624036
	No Treatment		0										0.595585
	PEG		48										0.190156
	PEG+RBV		48										0.316294
	SOF+PEG+RBV		0										0.895825
	LDV+SOF		0										0.220892
	OMB+PAR+RIT+DAS		0										0.242212
	SMV+PEG+RBV		0										0.626189
	BOC+PEG+RBV		0										0.817947
	Natural History Transition Probabilities, Liver Disease												0.149105													Do not delete
	F0 to F1	0.07174	0.07174	10	pF0_F1	0.07174	Yes	0.06762	0.07586	0.0723862	Yes	0.0723862	0.623832	Beta	0.00210204	1081.14	13989.1		DEUFFIC-BURBAN 2014 [27]	STATESIA						DC (1st year) to Liver-related death	0.39	DEUFFIC-BURBAN 2014 [27]
	F1 to F2	0.10058	0.10058	11	pF1_F2	0.10058	Yes	0.09764	0.10305	0.0995693	Yes	0.0995693	0.232551	Beta	0.0013801	4776.99	42717.4		DEUFFIC-BURBAN 2014 [27]	STATESIA						DC (subsequent years) to Liver-related death	0.125	DEUFFIC-BURBAN 2014 [27]																	0.10058
	F2 to F3	0.10832	0.10832	12	pF2_F3	0.10832	Yes	0.10556	0.1107	0.111742	Yes	0.111742	0.9952	Beta	0.00131122	6085.05	50091.6		DEUFFIC-BURBAN 2014 [27]	STATESIA						HCC (1st year) to Liver-related death	0.54	DEUFFIC-BURBAN 2014 [27]
	F3 to F4	0.2099	0.2099	13	pF3_F4	0.2099	Yes	0.20634	0.21268	0.211788	Yes	0.211788	0.878333	Beta	0.00161735	13307.4	50091.4		DEUFFIC-BURBAN 2014 [27]	STATESIA						HCC (subsequent years) to Liver-related death	0.27	DEUFFIC-BURBAN 2014 [27]
	F4 to DC	0.05	0.05	14	pF4_DC	0.05	Yes	0.0168325	0.09967	0.0793597	Yes	0.0793597	0.903191	Beta	0.0214748	5.1	96.9		DEUFFIC-BURBAN 2014 [27]	STATESIA	0.06	Leleu 2015				LT to Liver-related death	0.16	DEUFFIC-BURBAN 2014 [27]
	F4 to HCC	0.0361237	0.0361237	15	pF4_HCC	0.0361237	Yes	0.0204022	0.056062	0.0294372	Yes	0.0294372	0.24335	Beta	0.00914872	14.9913	400.009		DEUFFIC-BURBAN 2014 [27]	STATESIA	0.03	Leleu 2015				PLT to Liver-related death	0.032	DEUFFIC-BURBAN 2014 [27]
	DC to HCC	0.0361237	0.0361237	16	pDC_HCC	0.0361237	Yes	0.0204022	0.056062	0.0394082	Yes	0.0394082	0.666171	Beta	0.00914872	14.9913	400.009		DEUFFIC-BURBAN 2014 [27]	STATESIA	0.01	Leleu 2015
	DC to LT	0.12	0.12	17	pDC_LT	0.12	Yes	0.09698	0.145079	0.0906639	Yes	0.0906639	0.00531471	Beta	0.0122824	83.88	615.12		DEUFFIC-BURBAN 2014 [27]	STATESIA	0.03	Leleu 2015
	HCC to LT	0.17	0.17	18	pHCC_LT	0.17	Yes	0.143086	0.198702	0.164357	Yes	0.164357	0.352567	Beta	0.0141976	118.83	580.17		DEUFFIC-BURBAN 2014 [27]	STATESIA	0.13	Leleu 2015
	F4 to Liver-related death	0	0		pF4_LivDth	0	No	0	0	0	No	0	0.654254	Beta	0	0	0		MSD Modeler	MSD
	DC to Liver-related death	0.13	0.13	19	pDC_LivDth	0.13	Yes	0.125	0.39	0.104378	Yes	0.104378	0.406358	Beta	0.067602	3.08726	20.6609		Leleu 2015, Deuffic-Burban 2014	STATESIA
	DC to Liver-related death	0.13	0.13	20	pPDC_LivDth	0.13	Yes	0.125	0.39	0.0980883	Yes	0.0980883	0.11605	Beta	0.027368	19.5	130.5		Leleu 2015, Deuffic-Burban 2014	STATESIA	0.13	Leleu 2015
	HCC to Liver-related death	0.43	0.43	21	pHCC_LivDth	0.43	Yes	0.27	0.54	0.418843	Yes	0.418843	0.276465	Beta	0.0187121	300.57	398.43		Leleu 2015, Deuffic-Burban 2014	STATESIA
	HCC to Liver-related death	0.43	0.43	22	pPHCC_LivDth	0.43	Yes	0.27	0.54	0.423439	Yes	0.423439	0.36425	Beta	0.0187121	300.57	398.43		Leleu 2015, Deuffic-Burban 2014	STATESIA	0.43	Leleu 2015
	LT to Liver-related death	0.06	0.06	23	pLT_LivDth	0.06	Yes	0.032	0.16	0.0540113	Yes	0.0540113	0.0813035	Beta	0.00435847	178.08	2789.92		Leleu 2015, Deuffic-Burban 2014	STATESIA
	LT to Liver-related death	0.06	0.06	24	pPLT_LivDth	0.06	Yes	0.032	0.16	0.0664236	Yes	0.0664236	0.92642	Beta	0.00435847	178.08	2789.92		Leleu 2015, Deuffic-Burban 2014	STATESIA	0.06	Leleu 2015
	F4 SVR to DC	0.004	0.004	25	pSVR_DC	0.004	Yes	0.0015	0.0105	0.00408147	Yes	0.00408147	0.589741	Beta	0.00229592	3.0192	751.78		DEUFFIC-BURBAN 2014 [27]	STATESIA
	F4 SVR to HCC	0.0097534	0.0097534	26	pSVR_HCC	0.0097534	Yes	0.00548372	0.0112561	0.00946504	Yes	0.00946504	0.441269	Beta	0.00147253	43.4337	4409.75		DEUFFIC-BURBAN 2014 [27]	STATESIA
	Natural History Transition Probabilities, Chronic Kidney Disease												0.0497095
	Risk factors for CVD												0.672813
	Systolic blood pressure (SBP)	0	0										0.645727
	Total to high-density lipoprotein ratio (TCHDL)	0	0										0.637814
	Prevalence of smoking	0	0		pSmoke	0	No	0.195238	0.364477				0.616569						Who (http://apps.who.int/gho/data/node.main.65)		France, 2015, Prevalence of smoking any tobacco product among persons aged >= 15 years
	Prevalence of diabetes	0	0		pDM	0	No	0.078	0.156				0.752752						HEPATHER CKD	MSD
	Prevalence of left ventricular hypertrophy (LVH)	0	0										0.314356
	Natural History: Transition probabilities or hazard rates												0.156582
	CKD1 to CKD2	0	0										0.736289					0	Not considered in the model	MSD
	CKD2 to CKD3a	0	0										0.615517					0	Not considered in the model	MSD
	CKD3a to CKD3b	0	0										0.310291					0	Not considered in the model	MSD
	CKD3b to CKD4	0	0										0.666093					0	Not considered in the model	MSD
	CKD4 to CKD5	0.081	0.081	27	pCKD4_CKD5	0.081	Yes	0.067	0.096	0.0949499	Yes	0.0949499	0.965815	Beta	0.00739796	110.089	1249.03	0	Begun 2013	MSD
	CKD5 to HD	0.434475	0.434475	28	pCKD5_HD	0.434475	Yes	0.429679	0.439277	0.437652	Yes	0.437652	0.902769	Beta	0.00244854	17805.6	23176.4	0	HAS, IRCT [31]	STATESIA
	CKD5 to KT	0.0350966	0.0350966	29	pCKD5_KT	0.0350966	Yes	0.033678	0.0365429	0.0356368	Yes	0.0356368	0.771043	Beta	0.000730869	2224.98	61171	0	HAS, IRCT [31]	STATESIA
	HD to KT	0.048	0.048	30	pHD_KT	0.048	Yes	0.046443	0.0495811	0.0481296	Yes	0.0481296	0.566308	Beta	0.000800566	3422.3	67875.7	0	HAS, IRCT [31]	STATESIA
	KT to HD	0.0860688	0.0860688	31	pKT_HD	0.0860688	Yes	0.0840212	0.0881385	0.0865212	Yes	0.0865212	0.667756	Beta	0.00105036	6136.53	65161.5	0	HAS, IRCT [31]	STATESIA
	CKD5 to death	0.07	0.07	32	pCKD5_KidDth	0.07	Yes	0.0680268	0.0719989	0.0710042	Yes	0.0710042	0.839181	Beta	0.00101334	4437.72	58958.3	0	HAS, IRCT [31], REIN 2013	STATESIA
	HD to death	0.12541	0.12541	33	pHD_KidDth	0.12541	Yes	0.122989	0.127851	0.123712	Yes	0.123712	0.0851005	Beta	0.0012403	8941.48	62356.5	0	HAS, IRCT [31], REIN 2013	STATESIA
	KT to death	0.0285835	0.0285835	34	pKT_KidDth	0.0285835	Yes	0.027373	0.0298191	0.0285858	Yes	0.0285858	0.504262	Beta	0.000624049	2037.95	69260.1	0	HAS, IRCT [31], REIN 2013	STATESIA
	Acute STK to death	0.12	0.12	35	pSTK_Dth	0.12	Yes	0.11	0.14	0.11916	Yes	0.11916	0.463513	Beta	0.00765306	216.239	1585.75	0	Erickson 2013 [54]	STATESIA
	Acute MI to death	0.07	0.07	36	pMI_Dth	0.07	Yes	0.06	0.08	0.0758526	Yes	0.0758526	0.873053	Beta	0.00510204	174.992	2324.89	0	Erickson 2013 [54]	STATESIA
	Parameters of the probability of MI (all stages)												0.970054
	MI mu	1											0.139684						Internal study from MSD	MSD
	Lambda MI	0											0.936397						Internal study from MSD	MSD
	Gamma MI	1											0.566949						Internal study from MSD	MSD
	Parameters of the probability of stroke (all stages)												0.800721
	Stroke mu	1											0.160623						Internal study from MSD	MSD
	Lambda Stroke	0											0.584762						Internal study from MSD	MSD
	Gamma Stroke	1											0.738311						Internal study from MSD	MSD
	Increased risk of MI and stroke (CKD stage 3a), hazard ratio	1	1										0.187269					1
	Increased risk of MI and stroke (CKD stage 3b), hazard ratio	1	1										0.549074					1
	Increased risk of MI and stroke (CKD stage 4), hazard ratio	2.8	2.8	37	hCKD4_CVD	2.8	Yes	2.6	2.9	2.65138	Yes	2.65138	0.0251219	LogNormal	0.027857	1.02962	0.027857	1	Go 2004	MSD
	Increased risk of MI and stroke (CKD stage 5), hazard ratio	3.4	3.4	38	hCKD5_CVD	3.4	Yes	3.1	3.8	3.58811	Yes	3.58811	0.850092	LogNormal	0.0519385	1.22378	0.0519385	1	Go 2004	MSD
	Increased risk of all-cause mortality (CKD stage 3a), hazard ratio	1	1										0.803344					1
	Increased risk of all-cause mortality (CKD stage 3b), hazard ratio	1	1										0.0966017					1
	Increased risk of all-cause mortality (CKD stage 4), hazard ratio	3.2	3.2	39	hCKD4_Dth	3.2	Yes	3.1	3.4	3.18964	Yes	3.18964	0.445283	LogNormal	0.0235646	1.16315	0.0235646	1	Go 2004	MSD
	Increased risk of all-cause mortality ESRD (CKD stage 5, HD)	5.9	5.9	40	hESRD_Dth	5.9	Yes	5.4	6.5	6.00957	Yes	6.00957	0.651375	LogNormal	0.0472967	1.77495	0.0472967	1	Go 2004	MSD
	Increased risk of progression of CKD given HCV (all stages), hazard ratio	1.7	1.7	41	hHCV_CKD	1.7	Yes	1.2	2.39	1.67336	Yes	1.67336	0.464192	LogNormal	0.175758	0.530628	0.175758	1	Fabrizi 2014	STATESIA
	Increased risk of death given HCV (all stages), hazard ratio	1.24	1.24	42	hHCV_Dth	1.24	Yes	1.06	1.45	1.14894	Yes	1.14894	0.169966	LogNormal	0.0799221	0.215111	0.0799221	1	Xia 2014	MSD
	Economic Inputs												0.307465
	Cost per week						Ratio dernier RT	0.75	1.27				0.0680028								AR	0.75					0.83	1.27
	GZR+EBR	2450.13	2450.13	43	cGZR_EBR_reg	3071.36	Yes	1837.6	3111.67				0.454786						MSD, Market Access	MSD (including VAT)	2450.13	1837.6	3542	22051.2	37340	29401.6	2033.61	3111.67
	SOC	0	0										0.726748								29401.6	22051.2					24403.3	37340
	No Treatment												0.301426
	PEG												0.343201
	PEG+RBV												0.107951
	SOF+PEG+RBV												0.580974
	LDV+SOF												0.547588
	OMB+PAR+RIT+DAS												0.428202
	SMV+PEG+RBV												0.632489
	BOC+PEG+RBV												0.918739
	Monitoring cost (regimen)												0.0501618
	GZR+EBR	0	0										0.622872
	SOC	0	0										0.191301
	No Treatment												0.0638347
	PEG		0										0.400274
	PEG+RBV		0										0.466334
	SOF+PEG+RBV		0										0.229518
	LDV+SOF		0										0.493374
	OMB+PAR+RIT+DAS		0										0.729089
	SMV+PEG+RBV		0										0.877595
	BOC+PEG+RBV		0										0.05262
	Annual Costs for Natural History Health States, Liver Disease												0.103413
	SVR, F0	0	0										0.910935						Assumption	STATESIA/MSD												Do not delete
	SVR, F1	0	0										0.546169						Assumption	STATESIA/MSD												DC (1st year)	8663.34	8663.34	DEUFFIC-BURBAN 2014 [27]
	SVR, F2	0	0										0.654565						Assumption	STATESIA/MSD												DC (subsequent years)	15786.1	15786.1	DEUFFIC-BURBAN 2014 [27]
	SVR, F3	0	0										0.724579						Assumption	STATESIA/MSD												HCC (1st year)	12289.4	12289.4	DEUFFIC-BURBAN 2014 [27]
	SVR, F4	0	0										0.0164294						Assumption	STATESIA/MSD												HCC (subsequent years)	12289.4	12289.4	DEUFFIC-BURBAN 2014 [27]
	F0	372.714	372.714	44	c_F0	372.714	Yes	279.535	465.892	379.447	Yes	379.447	0.572702	Gamma	47.54	61.4656	6.06378		DEUFFIC-BURBAN 2014 [27]	STATESIA												LT (1st year)	56242.8	56242.8	DEUFFIC-BURBAN 2014 [27]
	F1	372.714	372.714	45	c_F1	372.714	Yes	279.535	465.892	411.285	Yes	411.285	0.795912	Gamma	47.54	61.4656	6.06378		DEUFFIC-BURBAN 2014 [27]	STATESIA												LT (subsequent years)	5846.44	5846.44	DEUFFIC-BURBAN 2014 [27]
	F2	372.714	372.714	46	c_F2	372.714	Yes	279.535	465.892	431.26	Yes	431.26	0.887696	Gamma	47.54	61.4656	6.06378		DEUFFIC-BURBAN 2014 [27]	STATESIA
	F3	430.683	430.683	47	c_F3	430.683	Yes	323.012	538.354	320.952	Yes	320.952	0.0156047	Gamma	54.9341	61.4656	7.0069		DEUFFIC-BURBAN 2014 [27]	STATESIA
	F4	1559.95	1559.95	48	c_F4	1559.95	Yes	1169.97	1949.94	1481.28	Yes	1481.28	0.3596	Gamma	198.974	61.4656	25.3793		DEUFFIC-BURBAN 2014 [27]	STATESIA
	DC	13008.2	13008.2	49	c_DC	13008.2	Yes	8664	15786	12232.3	Yes	12232.3	0.331947	Gamma	1659.21	61.4656	211.634		DEUFFIC-BURBAN 2014 [27], calcul	STATESIA
	DC (subsequent years)	13008.2	13008.2	50	c_PDC	13008.2	Yes	8664	15786	14648.6	Yes	14648.6	0.839406	Gamma	1659.21	61.4656	211.634		DEUFFIC-BURBAN 2014 [27], calcul	STATESIA
	HCC	12289.4	12289.4	51	c_HCC	12289.4	Yes	9217.02	15361.7	13210.6	Yes	13210.6	0.731031	Gamma	1567.52	61.4656	199.939		DEUFFIC-BURBAN 2014 [27], calcul	STATESIA
	HCC (subsequent years)	12289.4	12289.4	52	c_PHCC	12289.4	Yes	9217.02	15361.7	13315.8	Yes	13315.8	0.75165	Gamma	1567.52	61.4656	199.939		DEUFFIC-BURBAN 2014 [27], calcul	STATESIA
	LT	13909.9	13909.9	53	c_LT	13909.9	Yes	5846	56243	15315.5	Yes	15315.5	0.790807	Gamma	1774.22	61.4656	226.303		DEUFFIC-BURBAN 2014 [27], calcul	STATESIA
	LT (subsequent years)	13909.9	13909.9	54	c_PLT	13909.9	Yes	5846	56243	15430.4	Yes	15430.4	0.807797	Gamma	1774.22	61.4656	226.303		DEUFFIC-BURBAN 2014 [27], calcul	STATESIA	13909.9
	Liver-related death	0	0	55	c_LivDth	0	Yes	0	35016.5	0	No	#DIV/0!	0.0409443	Gamma	0	#DIV/0!	#DIV/0!		Assumption, DEUFFIC-BURBAN 2014 [27]	STATESIA	Basecase value: 0, conservative scenario
	Costs for Natural History Health States, Chronic Kidney Disease												0.426648
													0.201605
	Cost of acute MI	4954.55	4954.55	56	c_MI	4954.55	Yes	3690.63	6218.46	4956.24	Yes	4956.24	0.518029	Gamma	631.958	61.4656	80.6068	0	CNAMTS, ALD 2009	STATESIA
	Cost of acute stroke	6278.01	6278.01	57	c_STK	6278.01	Yes	4676.48	7879.54	5904.42	Yes	5904.42	0.332367	Gamma	800.766	61.4656	102.139	0	CNAMTS, ALD 2009	STATESIA												Do not delete
	Cost of kidney transplant	21687.9	21687.9	58	c_KT	21687.9	Yes	19822.6	85078.8	21820.7	Yes	21820.7	0.536021	Gamma	2766.31	61.4656	352.846	0	HAS, IRCT [31], calcul	STATESIA												Cost of kidney transplant	85078.8		HAS, IRCT [31]
													0.172557																			PKT	19822.6		HAS, IRCT [31]
	CKD1	0											0.957956					0	Not considered in the model	MSD
	CKD2	0											0.204239					0	Not considered in the model	MSD
	CKD3a	0											0.595456					0	Not considered in the model	MSD
	CKD3b	0											0.219106					0	Not considered in the model	MSD
	CKD4	545.515	545.515	59	c_CKD4	545.515	Yes	474.37	616.66	524.077	Yes	524.077	0.393751	Gamma	69.581	61.4656	8.87513	0	Annexe 2 du rapport technique
	CKD5	1324	1324	60	c_CKD5	1324	Yes	1012.41	1632.06	1283.36	Yes	1283.36	0.420535	Gamma	168.878	61.4656	21.5405	0	Annexe 2 du rapport technique
	HD	85336.9	85336.9	61	c_HD	85336.9	Yes	64002.7	106671	88394.4	Yes	88394.4	0.625522	Gamma	10884.8	61.4656	1388.37	0	HAS, IRCT [31]
	PKT	19822.6	19822.6	62	c_PKT	19822.6	Yes	14867	24778.3	18707.4	Yes	18707.4	0.342043	Gamma	2528.4	61.4656	322.5	0	HAS, IRCT [31]
	Discount Rate for Cost	0.04	0.04										0.635534
													0.113398
	Health State Utilities												0.542295
	Population Norms												0.85564
	Males, ages												0.552996						Comité scientifique du 03/11/2015
	20	1	1										0.236257
	30	1	1										0.797985
	40	1	1										0.465767
	50	1	1										0.841021
	60	1	1										0.266957
	70	1	1										0.271559
	80	1	1										0.598024
	Females,ages												0.0353153
	20	1	1										0.160881
	30	1	1										0.409367
	40	1	1										0.97586
	50	1	1										0.778029
	60	1	1										0.554076
	70	1	1										0.615767
	80	1	1										0.4487
	Utilities during treatment												0.333385
	GZR+EBR	1	1	63	q_GZR_EBR	1	Yes	0.95	1				0.21638						Assumption	STATESIA/MSD
	SOC	1	1										0.89375
	No Treatment		1										0.0700737
	PEG												0.353298
	PEG+RBV												0.754541
	SOF+PEG+RBV												0.735564
	LDV+SOF												0.425734
	OMB+PAR+RIT+DAS												0.893005
	SMV+PEG+RBV												0.56535
	BOC+PEG+RBV												0.263341
	Utilities after treatment, Liver Disease												0.211788
	SVR, F0	0.82	0.82										0.676689						Assumption	STATESIA/MSD
	SVR, F1	0.82	0.82										0.0387613						Assumption	STATESIA/MSD												Do not delete
	SVR, F2	0.82	0.82										0.61972						Assumption	STATESIA/MSD												DC (1st year)	0.51		EASL 2015, Pol S.
	SVR, F3	0.82	0.82										0.0628179						Assumption	STATESIA/MSD												DC (subsequent years)	0.51		EASL 2015, Pol S.
	SVR, F4	0.82	0.82										0.613102						Assumption	STATESIA/MSD												HCC (1st year)	0.51		EASL 2015, Pol S.
	F0	0.82	0.82	64	q_F0	0.82	Yes	0.779202	0.857504	0.771835	Yes	0.771835	0.0110163	Beta	0.02	301.76	66.24		EASL 2015, Pol S.	STATESIA												HCC (subsequent years)	0.51		EASL 2015, Pol S.
	F1	0.82	0.82	65	q_F1	0.82	Yes	0.779202	0.857504	0.826046	Yes	0.826046	0.608473	Beta	0.02	301.76	66.24		EASL 2015, Pol S.	STATESIA												LT (1st year)	0.46		EASL 2015, Pol S.
	F2	0.78	0.78	66	q_F2	0.78	Yes	0.739596	0.817926	0.787031	Yes	0.787031	0.630007	Beta	0.02	333.84	94.16		EASL 2015, Pol S.	STATESIA												LT (subsequent years)	0.8		EASL 2015, Pol S.
	F3	0.67	0.67	67	q_F3	0.67	Yes	0.609947	0.727421	0.675085	Yes	0.675085	0.561192	Beta	0.03	163.927	80.74		EASL 2015, Pol S.	STATESIA
	F4	0.67	0.67	68	q_F4	0.67	Yes	0.609947	0.727421	0.668028	Yes	0.668028	0.467772	Beta	0.03	163.927	80.74		EASL 2015, Pol S.	STATESIA
	DC	0.51	0.51	69	q_DC	0.51	Yes	0.373027	0.646215	0.525403	Yes	0.525403	0.585129	Beta	0.07	25.5	24.5		EASL 2015, Pol S.	STATESIA
	DC (subsequent years)	0.51	0.51	70	q_PDC	0.51	Yes	0.373027	0.646215	0.603983	Yes	0.603983	0.909267	Beta	0.07	25.5	24.5		EASL 2015, Pol S.	STATESIA
	HCC	0.51	0.51	71	q_HCC	0.51	Yes	0.373027	0.646215	0.481937	Yes	0.481937	0.345727	Beta	0.07	25.5	24.5		EASL 2015, Pol S.	STATESIA
	HCC (subsequent years)	0.51	0.51	72	qPHCC	0.51	Yes	0.373027	0.646215	0.50964	Yes	0.50964	0.497225	Beta	0.07	25.5	24.5		EASL 2015, Pol S.	STATESIA
	LT	0.7456	0.7456	73	q_LT	0.7456	Yes	0.527473	0.912237	0.779621	Yes	0.779621	0.597601	Beta	0.1	13.397	4.57108		EASL 2015, Pol S., calcul	STATESIA
	LT (subsequent years)	0.8	0.8	74	qPLT	0.8	Yes	0.622335	0.930641	0.874606	Yes	0.874606	0.81936	Beta	0.08	19.2	4.8		EASL 2015, Pol S.	STATESIA
	Health state utility, Chronic Kidney Disease												0.0229197
	CKD1	1	1										0.493234					1	Not considered in the model	MSD
	CKD2	1	1										0.77681					1	Not considered in the model	MSD
	CKD3a	1	1										0.0300239					1	Not considered in the model	MSD
	CKD3b	1	1										0.396055					1	Not considered in the model	MSD
	CKD4	1	1										0.608448					1	Assumption	STATESIA, SEESP	0.875	Erickson 2013		Non utilisé
	CKD5	1	1										0.977309					1	Assumption	STATESIA, SEESP	0.704	Erickson 2013		Non utilisé
	HD	1	1										0.0400997					1	Assumption	STATESIA, SEESP	0.44	Wyld 2012		Scénario
	PKT	1	1										0.78111					1	Assumption	STATESIA, SEESP	0.71	Wyld 2012		Scénario
	Discount Rate for QALYs	0.04	0.04																HAS guide	STATESIA
	Convert weeks to years	0.019165																	Calculation	MSD/STATESIA
	Weight average coefficient for HCV utility	1	1
	Joint Utilities		Minimum	Product	Average	Maximum	Weighted Average
	qSVR_F0_q_CKD1	0.82	0.82	0.82	0.91	1	0.82
	qSVR_F0_q_cKD2	0.82	0.82	0.82	0.91	1	0.82
	qSVR_F0_q_CKD3a	0.82	0.82	0.82	0.91	1	0.82
	qSVR_F0_q_CKD3b	0.82	0.82	0.82	0.91	1	0.82
	qSVR_F0_q_CKD4	0.82	0.82	0.82	0.91	1	0.82
	qSVR_F0_q_CKD5	0.82	0.82	0.82	0.91	1	0.82
	qSVR_F0_q_HD	0.82	0.82	0.82	0.91	1	0.82
	qSVR_F0_q_PKT	0.82	0.82	0.82	0.91	1	0.82
	qSVR_F4_q_CKD1	0.82	0.82	0.82	0.91	1	0.82
	qSVR_F4_q_cKD2	0.82	0.82	0.82	0.91	1	0.82
	qSVR_F4_q_CKD3a	0.82	0.82	0.82	0.91	1	0.82
	qSVR_F4_q_CKD3b	0.82	0.82	0.82	0.91	1	0.82
	qSVR_F4_q_CKD4	0.82	0.82	0.82	0.91	1	0.82
	qSVR_F4_q_CKD5	0.82	0.82	0.82	0.91	1	0.82
	qSVR_F4_q_HD	0.82	0.82	0.82	0.91	1	0.82
	qSVR_F4_q_PKT	0.82	0.82	0.82	0.91	1	0.82
	q_F0_q_CKD1	0.82	0.82	0.82	0.91	1	0.82
	q_F0_q_cKD2	0.82	0.82	0.82	0.91	1	0.82
	q_F0_q_CKD3a	0.82	0.82	0.82	0.91	1	0.82
	q_F0_q_CKD3b	0.82	0.82	0.82	0.91	1	0.82
	q_F0_q_CKD4	0.82	0.82	0.82	0.91	1	0.82
	q_F0_q_CKD5	0.82	0.82	0.82	0.91	1	0.82
	q_F0_q_HD	0.82	0.82	0.82	0.91	1	0.82
	q_F0_q_PKT	0.82	0.82	0.82	0.91	1	0.82
	q_F1_q_CKD1	0.82	0.82	0.82	0.91	1	0.82
	q_F1_q_cKD2	0.82	0.82	0.82	0.91	1	0.82
	q_F1_q_CKD3a	0.82	0.82	0.82	0.91	1	0.82
	q_F1_q_CKD3b	0.82	0.82	0.82	0.91	1	0.82
	q_F1_q_CKD4	0.82	0.82	0.82	0.91	1	0.82
	q_F1_q_CKD5	0.82	0.82	0.82	0.91	1	0.82
	q_F1_q_HD	0.82	0.82	0.82	0.91	1	0.82
	q_F1_q_PKT	0.82	0.82	0.82	0.91	1	0.82
	q_F2_q_CKD1	0.78	0.78	0.78	0.89	1	0.78
	q_F2_q_cKD2	0.78	0.78	0.78	0.89	1	0.78
	q_F2_q_CKD3a	0.78	0.78	0.78	0.89	1	0.78
	q_F2_q_CKD3b	0.78	0.78	0.78	0.89	1	0.78
	q_F2_q_CKD4	0.78	0.78	0.78	0.89	1	0.78
	q_F2_q_CKD5	0.78	0.78	0.78	0.89	1	0.78
	q_F2_q_HD	0.78	0.78	0.78	0.89	1	0.78
	q_F2_q_PKT	0.78	0.78	0.78	0.89	1	0.78
	q_F3_q_CKD1	0.67	0.67	0.67	0.835	1	0.67
	q_F3_q_cKD2	0.67	0.67	0.67	0.835	1	0.67
	q_F3_q_CKD3a	0.67	0.67	0.67	0.835	1	0.67
	q_F3_q_CKD3b	0.67	0.67	0.67	0.835	1	0.67
	q_F3_q_CKD4	0.67	0.67	0.67	0.835	1	0.67
	q_F3_q_CKD5	0.67	0.67	0.67	0.835	1	0.67
	q_F3_q_HD	0.67	0.67	0.67	0.835	1	0.67
	q_F3_q_PKT	0.67	0.67	0.67	0.835	1	0.67
	q_F4_q_CKD1	0.67	0.67	0.67	0.835	1	0.67
	q_F4_q_cKD2	0.67	0.67	0.67	0.835	1	0.67
	q_F4_q_CKD3a	0.67	0.67	0.67	0.835	1	0.67
	q_F4_q_CKD3b	0.67	0.67	0.67	0.835	1	0.67
	q_F4_q_CKD4	0.67	0.67	0.67	0.835	1	0.67
	q_F4_q_CKD5	0.67	0.67	0.67	0.835	1	0.67
	q_F4_q_HD	0.67	0.67	0.67	0.835	1	0.67
	q_F4_q_PKT	0.67	0.67	0.67	0.835	1	0.67
	q_DC_q_CKD1	0.51	0.51	0.51	0.755	1	0.51
	q_DC_q_cKD2	0.51	0.51	0.51	0.755	1	0.51
	q_DC_q_CKD3a	0.51	0.51	0.51	0.755	1	0.51
	q_DC_q_CKD3b	0.51	0.51	0.51	0.755	1	0.51
	q_DC_q_CKD4	0.51	0.51	0.51	0.755	1	0.51
	q_DC_q_CKD5	0.51	0.51	0.51	0.755	1	0.51
	q_DC_q_HD	0.51	0.51	0.51	0.755	1	0.51
	q_DC_q_PKT	0.51	0.51	0.51	0.755	1	0.51
	q_PDC_q_CKD4	0.51	0.51	0.51	0.755	1	0.51
	q_PDC_q_CKD5	0.51	0.51	0.51	0.755	1	0.51
	q_PDC_q_HD	0.51	0.51	0.51	0.755	1	0.51
	q_PDC_q_PKT	0.51	0.51	0.51	0.755	1	0.51
	q_HCC_q_CKD1	0.51	0.51	0.51	0.755	1	0.51
	q_HCC_q_cKD2	0.51	0.51	0.51	0.755	1	0.51
	q_HCC_q_CKD3a	0.51	0.51	0.51	0.755	1	0.51
	q_HCC_q_CKD3b	0.51	0.51	0.51	0.755	1	0.51
	q_HCC_q_CKD4	0.51	0.51	0.51	0.755	1	0.51
	q_HCC_q_CKD5	0.51	0.51	0.51	0.755	1	0.51
	q_HCC_q_HD	0.51	0.51	0.51	0.755	1	0.51
	q_HCC_q_PKT	0.51	0.51	0.51	0.755	1	0.51
	qPHCC_q_CKD4	0.51	0.51	0.51	0.755	1	0.51
	qPHCC_q_CKD5	0.51	0.51	0.51	0.755	1	0.51
	qPHCC_q_HD	0.51	0.51	0.51	0.755	1	0.51
	qPHCC_q_PKT	0.51	0.51	0.51	0.755	1	0.51
	q_LT_q_CKD1	0.7456	0.7456	0.7456	0.8728	1	0.7456
	q_LT_q_cKD2	0.7456	0.7456	0.7456	0.8728	1	0.7456
	q_LT_q_CKD3a	0.7456	0.7456	0.7456	0.8728	1	0.7456
	q_LT_q_CKD3b	0.7456	0.7456	0.7456	0.8728	1	0.7456
	q_LT_q_CKD4	0.7456	0.7456	0.7456	0.8728	1	0.7456
	q_LT_q_CKD5	0.7456	0.7456	0.7456	0.8728	1	0.7456
	q_LT_q_HD	0.7456	0.7456	0.7456	0.8728	1	0.7456
	q_LT_q_PKT	0.7456	0.7456	0.7456	0.8728	1	0.7456
	qPLT_q_CKD4	0.8	0.8	0.8	0.9	1	0.8
	qPLT_q_CKD5	0.8	0.8	0.8	0.9	1	0.8
	qPLT_q_HD	0.8	0.8	0.8	0.9	1	0.8
	qPLT_q_PKT	0.8	0.8	0.8	0.9	1	0.8

## Sheet: LifeTables
	Source:	TABLEAU 68 - TABLE DE MORTALITÉ DES ANNÉES 2010 - 2012, données provisoires arrêtées à fin décembre 2014 - France								Notes
	Web address:	https://www.ined.fr/fr/tout-savoir-population/chiffres/france/mortalite-cause-deces/esperance-vie/								Add mortality not related to liver disease among patients with HCV using sex-specific hazard ratios based on the results of NHANES III (Third National Health and Nutrition Examination Survey)
	Date:	2014-11-06										Source : INSERM CépiDc. Interrogation des données sur les causes de décès de 1979 à 2013									Taux bruts de décès pour 100 000 habitants
												Chapitre: Tous détaillés			Année: 2013		Zone: France métropolitaine
		Overall (Unadjusted for CVD death)			CVD death				Non-CVD death			http://www.cepidc.inserm.fr/cgi/broker.exe
	Age	Males	Females		Males	Females		Age	Males	Females			Male	Female	/100 000	/100 000	for CVD death:
	0	0.00372	0.00311		3e-06	0		0	0.003717	0.00311		Under 1	0.3	0	3e-06	0	CIM 'I20 -I25	Cardiopathies ischémiques
	1	0.000291083	0.000260811		3e-06	2e-06		1	0.000288083	0.000258811		1-4	0.3	0.2	3e-06	2e-06	CIM 'I60 -I69	Maladies cérébrovasculaires
	2	0.000200805	0.000150507		3e-06	2e-06		2	0.000197805	0.000148507		5-14	0.2	0.1	2e-06	1e-06
	3	0.00013055	0.000110389		3e-06	2e-06		3	0.00012755	0.000108389		15-24	0.3	0.2	3e-06	2e-06
	4	0.000110479	8.02915e-05		3e-06	2e-06		4	0.000107479	7.82915e-05		25-34	2	0.9	2e-05	9e-06
	5	0.000110492	8.02979e-05		2e-06	1e-06		5	0.000108492	7.92979e-05		35-44	9.4	4.6	9.4e-05	4.6e-05
	6	0.000100458	8.03044e-05		2e-06	1e-06		6	9.84581e-05	7.93044e-05		45-54	34.5	10.8	0.000345	0.000108
	7	9.04214e-05	7.0272e-05		2e-06	1e-06		7	8.84214e-05	6.9272e-05		55-64	86.9	24.3	0.000869	0.000243
	8	8.03818e-05	7.02769e-05		2e-06	1e-06		8	7.83818e-05	6.92769e-05		65-74	198.4	68.7	0.001984	0.000687
	9	8.03883e-05	7.02818e-05		2e-06	1e-06		9	7.83883e-05	6.92818e-05		75-84	641	347.4	0.00641	0.003474
	10	8.03947e-05	6.02458e-05		2e-06	1e-06		10	7.83947e-05	5.92458e-05		85-94	1964.3	1445.7	0.019643	0.014457
	11	8.04012e-05	7.0291e-05		2e-06	1e-06		11	7.84012e-05	6.9291e-05		over 95	4170	3796	0.0417	0.03796
	12	0.000110561	7.02959e-05		2e-06	1e-06		12	0.000108561	6.92959e-05
	13	9.04686e-05	0.00010043		2e-06	1e-06		13	8.84686e-05	9.94298e-05
	14	0.000170901	0.000110484		2e-06	1e-06		14	0.000168901	0.000109484
	15	0.000221203	0.000120541		3e-06	2e-06		15	0.000218203	0.000118541
	16	0.000291651	0.000140648		3e-06	2e-06		16	0.000288651	0.000138648
	17	0.000382275	0.000160764		3e-06	2e-06		17	0.000379275	0.000158764
	18	0.000513249	0.000200987		3e-06	2e-06		18	0.000510249	0.000198987
	19	0.00062427	0.00022113		3e-06	2e-06		19	0.00062127	0.00021913
	20	0.000654885	0.00025134		3e-06	2e-06		20	0.000651885	0.00024934
	21	0.00068556	0.000231291		3e-06	2e-06		21	0.00068256	0.000229291
	22	0.000716296	0.000251461		3e-06	2e-06		22	0.000713296	0.000249461
	23	0.000726906	0.000231402		3e-06	2e-06		23	0.000723906	0.000229402
	24	0.000767847	0.000231456		3e-06	2e-06		24	0.000764847	0.000229456
	25	0.000768437	0.000251641		2e-05	9e-06		25	0.000748437	0.000242641
	26	0.000809504	0.00027184		2e-05	9e-06		26	0.000789504	0.00026284
	27	0.000800032	0.000292056		2e-05	9e-06		27	0.000780032	0.000283056
	28	0.000891889	0.000312289		2e-05	9e-06		28	0.000871889	0.000303289
	29	0.000811532	0.000292233		2e-05	9e-06		29	0.000791532	0.000283233
	30	0.00089341	0.000332638		2e-05	9e-06		30	0.00087341	0.000323638
	31	0.000873886	0.000322665		2e-05	9e-06		31	0.000853886	0.000313665
	32	0.000935673	0.000363116		2e-05	9e-06		32	0.000915673	0.000354116
	33	0.000967088	0.000403608		2e-05	9e-06		33	0.000947088	0.000394608
	34	0.00101897	0.000444148		2e-05	9e-06		34	0.000998973	0.000435148
	35	0.00109141	0.000464543		9.4e-05	4.6e-05		35	0.000997414	0.000418543
	36	0.00118451	0.00052538		9.4e-05	4.6e-05		36	0.00109051	0.00047938
	37	0.00131882	0.000626744		9.4e-05	4.6e-05		37	0.00122482	0.000580744
	38	0.00143316	0.000697943		9.4e-05	4.6e-05		38	0.00133916	0.000651943
	39	0.00156849	0.000728797		9.4e-05	4.6e-05		39	0.00147449	0.000682797
	40	0.0016839	0.000810365		9.4e-05	4.6e-05		40	0.0015899	0.000764365
	41	0.00190272	0.0009124		9.4e-05	4.6e-05		41	0.00180872	0.0008664
	42	0.00208153	0.001035		9.4e-05	4.6e-05		42	0.00198753	0.000988997
	43	0.00222011	0.00110717		9.4e-05	4.6e-05		43	0.00212611	0.00106117
	44	0.00247343	0.00128127		9.4e-05	4.6e-05		44	0.00237943	0.00123527
	45	0.00268706	0.00138473		0.000345	0.000108		45	0.00234206	0.00127673
	46	0.00297517	0.00157018		0.000345	0.000108		46	0.00263017	0.00146218
	47	0.00337009	0.00171562		0.000345	0.000108		47	0.00302509	0.00160762
	48	0.00366415	0.00189247		0.000345	0.000108		48	0.00331915	0.00178447
	49	0.00407691	0.00203954		0.000345	0.000108		49	0.00373191	0.00193154
	50	0.00453673	0.00223884		0.000345	0.000108		50	0.00419173	0.00213084
	51	0.00507673	0.00251148		0.000345	0.000108		51	0.00473173	0.00240348
	52	0.00564593	0.00262099		0.000345	0.000108		52	0.00530093	0.00251299
	53	0.00620293	0.00287618		0.000345	0.000108		53	0.00585793	0.00276818
	54	0.00680221	0.00307124		0.000345	0.000108		54	0.00645721	0.00296324
	55	0.00738063	0.00326804		0.000869	0.000243		55	0.00651163	0.00302504
	56	0.00794944	0.00346671		0.000869	0.000243		56	0.00708044	0.00322371
	57	0.00853118	0.0037512		0.000869	0.000243		57	0.00766218	0.0035082
	58	0.0090715	0.00393361		0.000869	0.000243		58	0.0082025	0.00369061
	59	0.00970427	0.00411809		0.000869	0.000243		59	0.00883527	0.00387509
	60	0.0102865	0.0044108		0.000869	0.000243		60	0.0094175	0.0041678
	61	0.0109886	0.00470724		0.000869	0.000243		61	0.0101196	0.00446424
	62	0.0114232	0.00506121		0.000869	0.000243		62	0.0105542	0.00481821
	63	0.0122108	0.00528054		0.000869	0.000243		63	0.0113418	0.00503754
	64	0.0128596	0.00565454		0.000869	0.000243		64	0.0119906	0.00541154
	65	0.0140596	0.00615425		0.001984	0.000687		65	0.0120756	0.00546725
	66	0.0146011	0.00649869		0.001984	0.000687		66	0.0126171	0.00581169
	67	0.0159668	0.00706978		0.001984	0.000687		67	0.0139828	0.00638278
	68	0.0168161	0.00770792		0.001984	0.000687		68	0.0148321	0.00702092
	69	0.0179085	0.00820368		0.001984	0.000687		69	0.0159245	0.00751668
	70	0.0194446	0.0088688		0.001984	0.000687		70	0.0174606	0.0081818
	71	0.020825	0.00970995		0.001984	0.000687		71	0.018841	0.00902295
	72	0.02288	0.010804		0.001984	0.000687		72	0.020896	0.010117
	73	0.0250516	0.0121756		0.001984	0.000687		73	0.0230676	0.0114886
	74	0.0272169	0.0130424		0.001984	0.000687		74	0.0252329	0.0123554
	75	0.0301564	0.0149529		0.00641	0.003474		75	0.0237464	0.0114789
	76	0.0334454	0.0171016		0.00641	0.003474		76	0.0270354	0.0136276
	77	0.0369261	0.019305		0.00641	0.003474		77	0.0305161	0.015831
	78	0.0415803	0.0217789		0.00641	0.003474		78	0.0351703	0.0183049
	79	0.0468982	0.0252246		0.00641	0.003474		79	0.0404882	0.0217506
	80	0.0514393	0.0290069		0.00641	0.003474		80	0.0450293	0.0255329
	81	0.0582278	0.0334214		0.00641	0.003474		81	0.0518178	0.0299474
	82	0.0656177	0.0385418		0.00641	0.003474		82	0.0592077	0.0350678
	83	0.0738995	0.0444584		0.00641	0.003474		83	0.0674895	0.0409844
	84	0.0823875	0.0510255		0.00641	0.003474		84	0.0759775	0.0475515
	85	0.0927832	0.0592007		0.019643	0.014457		85	0.0731402	0.0447437
	86	0.104696	0.0680844		0.019643	0.014457		86	0.0850533	0.0536274
	87	0.116355	0.0777873		0.019643	0.014457		87	0.0967119	0.0633303
	88	0.130736	0.0894564		0.019643	0.014457		88	0.111093	0.0749994
	89	0.146834	0.104269		0.019643	0.014457		89	0.127191	0.0898124
	90	0.163185	0.118478		0.019643	0.014457		90	0.143542	0.104021
	91	0.181935	0.135453		0.019643	0.014457		91	0.162292	0.120996
	92	0.198327	0.152518		0.019643	0.014457		92	0.178684	0.138061
	93	0.216938	0.168534		0.019643	0.014457		93	0.197295	0.154077
	94	0.236181	0.18518		0.019643	0.014457		94	0.216538	0.170723
	95	0.26516	0.20783		0.0417	0.03796		95	0.22346	0.16987
	96	0.284936	0.234446		0.0417	0.03796		96	0.243236	0.196486
	97	0.308111	0.256474		0.0417	0.03796		97	0.266411	0.218514
	98	0.333989	0.279733		0.0417	0.03796		98	0.292289	0.241773
	99	0.355582	0.298354		0.0417	0.03796		99	0.313882	0.260394
	100	1	1		0.0417	0.03796		100	0.9583	0.96204
	101	1	1		0.0417	0.03796		101	0.9583	0.96204
	102	1	1		0.0417	0.03796		102	0.9583	0.96204
	103	1	1		0.0417	0.03796		103	0.9583	0.96204
	104	1	1		0.0417	0.03796		104	0.9583	0.96204
	105	1	1		0.0417	0.03796		105	0.9583	0.96204
	106	1	1		0.0417	0.03796		106	0.9583	0.96204
	107	1	1		0.0417	0.03796		107	0.9583	0.96204
	108	1	1		0.0417	0.03796		108	0.9583	0.96204
	109	1	1		0.0417	0.03796		109	0.9583	0.96204
	110	1	1		0.0417	0.03796		110	0.9583	0.96204
	111	1	1		0.0417	0.03796		111	0.9583	0.96204
	112	1	1		0.0417	0.03796		112	0.9583	0.96204
	113	1	1		0.0417	0.03796		113	0.9583	0.96204
	114	1	1		0.0417	0.03796		114	0.9583	0.96204
	115	1	1		0.0417	0.03796		115	0.9583	0.96204
	116	1	1		0.0417	0.03796		116	0.9583	0.96204
	117	1	1		0.0417	0.03796		117	0.9583	0.96204
	118	1	1		0.0417	0.03796		118	0.9583	0.96204
	119	1	1		0.0417	0.03796		119	0.9583	0.96204
	120	1	1		0.0417	0.03796		120	0.9583	0.96204
